# Supplementary material for: Host ZCCHC3 blocks HIV-1 infection and production through a dual mechanism
Source: iScience. 2024 Feb 5;27(3):109107. doi: 10.1016/j.isci.2024.109107 (PMC10879702; doi:10.1016/j.isci.2024.109107)
Supplement: Table S2. Primers used in this study, related to STAR methods [file mmc3.xlsx]

## Sheet: Sheet1
Primers used in this study. Related to STAR methods.
primers for plasmid construction or amplification
		plasmid	enzymes	forward primer	reverse primer	PCR template	note
ZCCHC3	full length	in pEGFP-C3	HindIII/XhoI	AAAAAGCTTatggccaccggcggcggcgcg	AAACTCGAGttagtgcccggccacgccgg	cDNA pool of HeLa cells	sequence confirmed
		in pCMV-HA-N2	BglII/KpnI	AAAAGATCTatggccaccggcggcggcgcg	AAAGGTACCttagtgcccggccacgccgg	pEGFP-C3 ZCCHC3
		in pGEX-6P-1	BgllII/XhoI	AAAAGATCTatggccaccggcggcggcgcg	AAACTCGAGttagtgcccggccacgccgg	pEGFP-C3 ZCCHC3
		in pDON 5neo	BgllII/BglII	aaAGATCTatgaaagacaatactgtgcctc	aaaAGATCTTTcttttcggcagaccgcaga	pEGFP-C3 ZCCHC3	TurboID was inserted with BglII/BglII
		in pEGFP-C3	HindIII/XhoI	AAAGGATCCggcccgggcaagggtcgcttcctcgtcAGCatctgtttccagggag	AACTCGAGTTAtgtcttgggctgccccttg	pEGFP-C3 ZCCHC3	for making 168/247S mutant
	N	in pEGFP-C3	BgllII/XhoI	AAAAAGCTTatggccaccggcggcggcgcg	AAACTCGAGTTAcgccggctcatcctggag	pEGFP-C3 ZCCHC3
		in pCMV-HA-N2	BglII/KpnI	AAAAAGCTTatggccaccggcggcggcgcg	AAAGGTACCttacgccggctcatcctggag	pEGFP-C3 ZCCHC3
	C	in pEGFP-C3	HindIII/XhoI	AAAAAGCTTgcggcggcaggcccgggcaag	AAACTCGAGttagtgcccggccacgccgg	pEGFP-C3 ZCCHC3
		in pCMV-HA-N2	BglII/KpnI	AAAAGATCTgcggcggcaggcccgggcaag	AAAGGTACCttagtgcccggccacgccgg	pEGFP-C3 ZCCHC3
		in pET28a	BgllII/XhoI	AAAAGATCTgcggcggcaggcccgggcaag	AAACTCGAGttagtgcccggccacgccgg	pEGFP-C3 ZCCHC3
	MF	in pEGFP-C1	BglII/KpnI	aaaAGATCTggcccgggcaagggtcgcttc	aaaGGTACCtgtcttgggctgccccttgta	pEGFP-C3 ZCCHC3 (C)
		in pCMV-HA-N3	BglII/KpnI	aaaAGATCTggcccgggcaagggtcgcttc	aaaGGTACCtgtcttgggctgccccttgta	pEGFP-C3 ZCCHC3 (C)
		in pET28a	BamHI/XhoI	AAAGGATCCggcccgggcaagggtcgcttc	AACTCGAGTTAtgtcttgggctgccccttg	pEGFP-C3 ZCCHC3 (C)
		in pGEX-6P-1	BamHI/XhoI	AAAGGATCCggcccgggcaagggtcgcttc	AACTCGAGTTAtgtcttgggctgccccttg	pEGFP-C3 ZCCHC3 (C)
		in pGEX-6P-1	BamHI/XhoI	AAAGGATCCggcccgggcaagggtcgcttcctcgtcAGCatctgtttccagggag	AACTCGAGTTAtgtcttgggctgccccttg	pEGFP-C3 ZCCHC3 (C)	for making 168S mutant
		in pGEX-6P-1	BamHI/XhoI	AAAGGATCCggcccgggcaagggtAGCttcctcgtccgcatc	AACTCGAGTTAtgtcttgggctgccccttg	pEGFP-C3 ZCCHC3 (C)	for making 164S mutant
		in pGEX-6P-1	BamHI/XhoI	tcatccagatcccgggcagcAGCgaattcgacgtgagcttccgct	agcggaagctcacgtcgaattcGCTgctgcccgggatctggatga	pEGFP-C3 ZCCHC3 (C)	for making 210S mutant
		in pGEX-6P-1	BamHI/XhoI	aactttgtggtgctggggAGCagcaagtccagcttgaagacgct	agcgtcttcaagctggacttgctGCTccccagcaccacaaagtt	pEGFP-C3 ZCCHC3 (C)	for making 247S mutant
		in pGEX-6P-1	BamHI/XhoI	tggggcggagcaagtccagcttgAGCacgctcttcatcctctt	aagaggatgaagagcgtGCTcaagctggacttgctccgcccca	pEGFP-C3 ZCCHC3 (C)	for making 253S mutant
		in pGEX-6P-1	BamHI/XhoI	ccggtgaaagtgaccgacAGCtttgggatctggaccggggagtaca	tgtactccccggtccagatcccaaaGCTgtcggtcactttcaccgg	pEGFP-C3 ZCCHC3 (C)	for making 289S mutant
		in pGEX-6P-1	BamHI/XhoI	atctggaccggggagtacAGCtgcgagatcgagctgcgcca	tggcgcagctcgatctcgcaGCTgtactccccggtccagat	pEGFP-C3 ZCCHC3 (C)	for making 298S mutant
		in pGEX-6P-1	BamHI/XhoI	AAAGGATCCggcccgggcaagggtcgcttc	AAACTCGAGTTAtgtcttgggctgcccGCTgtaccagctgtag	pEGFP-C3 ZCCHC3 (C)	for making 329S mutant
		in pGEX-6p1	BamHI/XhoI	AAAGGATCCggcccgggcaagggtcgcttcctcgtcAGCatctgtttccagggag	AACTCGAGTTAtgtcttgggctgccccttg	MF(247S) in pGEX-6P1	for making 168/247S mutant
	ZnF	in pCMV-HA-N3	BglII/KpnI	AAAAGATCTtgctttaaatgtggttcccgg	AAAGGTACCttagtgcccggccacgccgg	pEGFP-C3 ZCCHC3 (C)
		in pEGFP-C1	BglII/KpnI	AAAAGATCTtgctttaaatgtggttcccgg	AAAGGTACCttagtgcccggccacgccgg	pEGFP-C3 ZCCHC3 (C)
		in pET28a	BamHI/Kpni	AAAggatccATGGTGAGCAAGGGCGAGGAG	AAAGGTACCttagtgcccggccacgccgg	pEGFP-C1 ZCCHC3 (ZnF)	for making HiS-EGFP ZnF
	D96E	in pCMV-HA-N2		GGCCGCGGGGAGCCGAAGGGCCGTCGGAG	GCCCTTCGGCTCCCCGCGGCCAGCCGGTG	pCMV-HA-ZCCHC3 FL	for making D96E mutant
	P160L	in pCMV-HA-N2		GCGGCAGGCCTGGGCAAGGGTCGCTTCCT	ACCCTTGCCCAGGCCTGCCGCCGCCGCCG	pCMV-HA-ZCCHC3 FL	for making P160L mutant
	I204S	in pCMV-HA-N2		TACGCGGTCAGCCAGATCCCGGGCAGCCG	CGGGATCTGGCTGACCGCGTAGATGTCGC	pCMV-HA-ZCCHC3 FL	for making I204S mutant
	V214L	in pCMV-HA-N2		GAATTCGACTTGAGCTTCCGCTCAGCGGA	GCGGAAGCTCAAGTCGAATTCGCGGCTGC	pCMV-HA-ZCCHC3 FL	for making V214L mutant
	E220Q	in pCMV-HA-N2		CGCTCAGCGCAGAAGCTGGCCCTGTTCCT	GGCCAGCTTCTGCGCTGAGCGGAAGCTCA	pCMV-HA-ZCCHC3 FL	for making E220Q mutant
	F225L	in pCMV-HA-N2		CTGGCCCTGTTACTACGCGTCTACGAGGA	GACGCGTAGTAACAGGGCCAGCTTCTCCG	pCMV-HA-ZCCHC3 FL	for making F225L mutant
	R227H	in pCMV-HA-N2		CTGTTCCTACACGTCTACGAGGAGAAGCG	CTCGTAGACGTGTAGGAACAGGGCCAGCT	pCMV-HA-ZCCHC3 FL	for making R227H mutant
	E236D	in pCMV-HA-N2		CGGGAGCAGGATGACTGCTGGGAGAACTT	CCAGCAGTCATCCTGCTCCCGCTTCTCCTC	pCMV-HA-ZCCHC3 FL	for making E236D mutant
	V243G	in pCMV-HA-N2		GAGAACTTTGGGGTGCTGGGGCGGAGCAA	CCCCAGCACCCCAAAGTTCTCCCAGCAGT	pCMV-HA-ZCCHC3 FL	for making V243G mutant
	T263M	in pCMV-HA-N2		CGGAACGAGATGGTGGACGTGGAGGACAT	CACGTCCACCATCTCGTTCCGGAAGAGGA	pCMV-HA-ZCCHC3 FL	for making T263M mutant
	W293G	in pCMV-HA-N2		TTTGGGATCGGGACCGGGGAGTACAAATG	CTCCCCGGTCCCGATCCCAAACCTGTCGG	pCMV-HA-ZCCHC3 FL	for making W293G mutant
	G295R	in pCMV-HA-N2		ATCTGGACCCGGGAGTACAAATGCGAGAT	TTTGTACTCCCGGGTCCAGATCCCAAACC	pCMV-HA-ZCCHC3 FL	for making G295R mutant
	F318L	in pCMV-HA-N2		GGGGCCTTCCTCCTGGGGGCCGAGAGGGG	GGCCCCCAGGAGGAAGGCCCCTGGCAAGT	pCMV-HA-ZCCHC3 FL	for making F318L mutant
	R323K	in pCMV-HA-N2		GGGGCCGAGAAGGGCTACAGCTGGTACAA	GCTGTAGCCCTTCTCGGCCCCCAGGAAGA	pCMV-HA-ZCCHC3 FL	for making R323K mutant
	G324S	in pCMV-HA-N2		GCCGAGAGGAGCTACAGCTGGTACAAGGG	CCAGCTGTAGCTCCTCTCGGCCCCCAGGA	pCMV-HA-ZCCHC3 FL	for making G324S mutant
	Y325C	in pCMV-HA-N2		GAGAGGGGCTGCAGCTGGTACAAGGGGCA	GTACCAGCTGCAGCCCCTCTCGGCCCCCA	pCMV-HA-ZCCHC3 FL	for making Y325C mutant
	Y328F	in pCMV-HA-N2		TACAGCTGGTTCAAGGGGCAGCCCAAGAC	CTGCCCCTTGAACCAGCTGTAGCCCCTCT	pCMV-HA-ZCCHC3 FL	for making Y328F mutant
	K333R	in pCMV-HA-N2		GGGCAGCCCAGGACATGCTTTAAATGTGG	AAAGCATGTCCTGGGCTGCCCCTTGTACC	pCMV-HA-ZCCHC3 FL	for making K333R mutant
	R341Q	in pCMV-HA-N2		TGTGGTTCCCAGACCCACATGAGCGGCAG	CATGTGGGTCTGGGAACCACATTTAAAGC	pCMV-HA-ZCCHC3 FL	for making R341Q mutant
	R341W	in pCMV-HA-N2		TGTGGTTCCTGGACCCACATGAGCGGCAG	CATGTGGGTCCAGGAACCACATTTAAAGC	pCMV-HA-ZCCHC3 FL	for making R341W mutant
	S345C	in pCMV-HA-N2		ACCCACATGTGCGGCAGCTGCACGCAGGA	GCAGCTGCCGCACATGTGGGTCCGGGAAC	pCMV-HA-ZCCHC3 FL	for making S345C mutant
	G346A	in pCMV-HA-N2		CACATGAGCGCCAGCTGCACGCAGGACAG	CGTGCAGCTGGCGCTCATGTGGGTCCGGG	pCMV-HA-ZCCHC3 FL	for making G346Amutant
	T349M	in pCMV-HA-N2		GGCAGCTGCATGCAGGACAGGTGCTTCAG	CCTGTCCTGCATGCAGCTGCCGCTCATGT	pCMV-HA-ZCCHC3 FL	for making T349M mutant
	G357W	in pCMV-HA-N2		TTCAGGTGCTGGGAGGAGGGGCACCTGAG	CCCCTCCTCCCAGCACCTGAAGCACCTGT	pCMV-HA-ZCCHC3 FL	for making G357W mutant
	R367L	in pCMV-HA-N2		CCTTACTGCCTGAAGGGCATCGTGTGCAA	GATGCCCTTCAGGCAGTAAGGGCTCAGGT	pCMV-HA-ZCCHC3 FL	for making R367L mutant
	G369D	in pCMV-HA-N2		TGCCGGAAGGACATCGTGTGCAACCTCTG	GCACACGATGTCCTTCCGGCAGTAAGGGC	pCMV-HA-ZCCHC3 FL	for making G369D mutant
	N373K	in pCMV-HA-N2		ATCGTGTGCAAACTCTGTGGCAAGCGAGG	GCCACAGAGTTTGCACACGATGCCCTTCC	pCMV-HA-ZCCHC3 FL	for making N373K mutant
	L374I	in pCMV-HA-N2		GTGTGCAACATCTGTGGCAAGCGAGGACA	CTTGCCACAGATGTTGCACACGATGCCCT	pCMV-HA-ZCCHC3 FL	for making L374I mutant
	A381T	in pCMV-HA-N2		CGAGGACACACCTTTGCCCAGTGTCCCAA	CTGGGCAAAGGTGTGTCCTCGCTTGCCAC	pCMV-HA-ZCCHC3 FL	for making A381T mutant
	A383S	in pCMV-HA-N2		CACGCCTTTTCCCAGTGTCCCAAAGCAGT	GGGACACTGGGAAAAGGCGTGTCCTCGCT	pCMV-HA-ZCCHC3 FL	for making A383S mutant
	V389M	in pCMV-HA-N2		CCCAAAGCAATGCACAATTCCGTGGCAGC	GGAATTGTGCATTGCTTTGGGACACTGGG	pCMV-HA-ZCCHC3 FL	for making V389M mutant
	N391S	in pCMV-HA-N2		GCAGTGCACAGTTCCGTGGCAGCTCAGCT	TGCCACGGAACTGTGCACTGCTTTGGGAC	pCMV-HA-ZCCHC3 FL	for making N391S mutant
	A395T	in pCMV-HA-N2		TCCGTGGCAACTCAGCTAACCGGCGTGGC	GGTTAGCTGAGTTGCCACGGAATTGTGCA	pCMV-HA-ZCCHC3 FL	for making A395T mutant
	T398S	in pCMV-HA-N2		GCTCAGCTAAGCGGCGTGGCCGGGCACTA	GGCCACGCCGCTTAGCTGAGCTGCCACGG	pCMV-HA-ZCCHC3 FL	for making T398S mutant
LTRs	HIV-1 5'	in pBluescript KSII(-)	NotI/EcoRI	aaaGCGGCCGCgggtctctctggttagacc	aaaGAATTCctgctagagattttccacact	pLV-GFP
	MoMLV 5'	in pBluescript KSII(-)	NotI/EcoRI	aaagcggccgcGCGCCAGTCTTCCGATAGA	aaagaattcACCTCCCGGTGGTGGGTCGGT	pDON 5neo
	EIAV 5	in pBluescript KSII(-)	NotI/EcoRI	aaaGCGGCCGCgggcactcagattctgc	aaGAATTCgtaggatctcgaacagacaaac	pEIAV-SIN6
	SIV 5	in pBluescript KSII(-)	NotI/EcoRI	aaaGCGGCCGCgctcttgcctaaactgcca	aaGAATTCttcccctgttacctagagac	SIVcpzTAN2.69
Gag gene	gag-coding sequence 181bp	in pBluescript KSII(-)	BamHI/EcoRI	aaaGGATCCagggaagatctggccttccca	aaaGAATTCgccaaagagtgatctgaggga	pNL 4-3
reporter constructs	CMV-Gag-EGFP	in pEGFP-C1	NheI/AgeI	aaaGCTAGCagggaagatctggccttccca	aaaACCGGTtgccaaagagtgatctgaggg	pNL 4-3	insert Gag-coding region (181 bp) between CMV and EGFP
	CMV-LTR-EGFP	in pEGFP-C1	NheI/AgeI	aaaGCTAGCgggtctctctggttagaccag	aaaACCGGTtgctagagattttccacactg	pLV-GFP	insert LTR between CMV and EGFP
	LTR-EGFP	in pEGFP-C1	AseI/NheI	aaaATTAAT gggtctctctggttagaccag	aaaGCTAGCctgctagagattttccacact	pNL 4-3	replacing CMV with LTR
	Pactin-EGFP	in pEGFP-C1	AseI/NheI	aaaATTAATTCGAGGTGAGCCCCACGTTCT	aaaGCTAGCACGCCCGCCGCGCGCTTCGCT	pCAGGS	replacing CMV with chicken beta actin promotor
	CMV-EGFP-LTR	in pEGFP-C1	XhoI/EcoRI	aaaCTCGAGgggtctctctggttagaccag	aaaGAATTCtgctagagattttccacactg	pLV-GFP	insert LTR after EGFP-coding region
HIV-1 Gag	NC	in pGEX-6P-1	BamHI/SalI	aaaggatccATGCAGCGCCGGCAACTTT	aaagtcgacttaATTAGCCTGTCTCTCAGT	WT Gag
	NC (1st C-S)	in pGEX-6P-1	BamHI/SalI	GTCAAGAGCTTCAACTGTGGCAAAGAA	GTTGAAGCTCTTGACGATCTTGCGTTG	pGEX-NC	for making NC 2xS mutant
	NC (2st C-S)	in pGEX-6P-1	BamHI/SalI	AAGGGCAGCTGGAAATGTGGAAAGGAA	TTTCCAGCTGCCCTTTTTCCTAGGGGC	pGEX-NC	for making NC 2xS mutant
	CAp24	in pGEX-6P-1	BamHI/SalI	aaaggatccatgCCCATCGTGCAGAACAT	aaagtcgacttaCAGGACGCGTGCCTTGT	WT Gag
	MAp17	in pGEX-6P-1	BamHI/SalI	aaaggatccATGGGCGCCCGCGCCA	aaagtcgacttaGTAGTTCTGGCTGACCT	WT Gag
	p6	in pGEX-6P-1	BamHI/SalI	aaaggatccCTTCAGAGCAGACCAGAGCC	aaagtcgacttaTTTGTGACGAGGGGTCGC	WT Gag
	mCherry Gag	in pmCherry C1	BamHI/SalI	AAAGGATCCATGGGCGCCCGCGCCA	AAAGTCGACTTATTTGTGACGAGGGGTCGC	WT Gag
	mCherry NC	in pmCherry C1	BamHI and BglII/SalI	aaaggatccATGCAGCGCCGGCAACTTT	aaagtcgacttaATTAGCCTGTCTCTCAGT	pmCherry Gag
MLV Gag	NC	in pGEX-6P-1	BamHI/XhoI	AAGGATCCttggccactgtcgttagtgga	AAACTCGAGTTAggtggcgaccggttgcgg	pDON 5neo
RRE	RRE	in pBluescript KSII(-)	NotI/EcoRI	aaGCGGCCGCgaagaatcgcaaaaccagca	aaaGAATTCgaggcacaggctccgcagatc	pNL4-3
DNA pull-down assay (amplify DNA)	HIV-1 LTR R-U5			tgggtctctctggttagaccagat	tgctagagattttccacactgact	pLV-GFP
	MLV LTR			GCGCCAGTCTTCCGATAGACTGCG	ACCTCCCGGTGGTGGGTCGGTGGT	pDON 5neo
	Gag			agggaagatctggccttcccacaa	gccaaagagtgatctgagggaagc	pmCherry Gag
			RT-qPCR primers
			target	forward primer	reverse primer
			zcchc3	CTCTCTATGCCTTCTTAAACCGA	CATCTGCACGCTACAGTTCT-3
			actb	ACAGAGCCTCGCCTTTG	C CTTGCACATGCCGGA G
			Gag coding region	TGTAATACCCATGTTTTCAGCA	TCTGGCCTGGTGCAATAGG
			actb	TCCAAATATGAGATGCGTTGTT	TGCTATCACCTCCCCTGTGT
			EGFP	CAAGCTGACCCTGAAGTTCATCTG	TTGAAGAAGTCGTGCTGCTTCATG
			U5-coding region	TCTGGCTAACTAGGGAACCCACTG	ACTGCTAGAGATTTTCCACACTGAC
			zcchc3 KO cell generating
			name	primer 1	primer 2
			sgRNA1	caccgCCTGTTCCTACGCGTCTACG	aaacTAACCTCTCGGAGCCTCTGCC
			sgRNA2	caccgAGGGCGAATTCCGCGAGCCG	aaacCGGCTCGCGGAATTCGCCCTc
			verification	GAGGGCCTATTTCCCATGATT
			CRISPR-Cas9 editing of primary CD4+ T cells
			Gene Target	Target Sequence	Catalog Number (Dharmacon)
			Non-Targeting #2	N/A	U-007502-20
			CXCR4	GAAGCGTGATGACAAAGAGG	Custom Sequence
			cGAS-1	TTGAATGCGCAGGCCTTCTT	CM-015607-01-0020
			cGAS-2	CTGGGTACATACGTGAAAGA	CM-015607-02-0020
			cGAS-3	GAACTTTCCCGCCTTAGGCA	CM-015607-03-0020
			cGAS-4	CCGCGATGATATCTCCACGG	CM-015607-04-0020
			cGAS-5	GCATCCCTCCGTACGAGAAT	CM-015607-05-0020
			ZCCHC3-1	CGTGCAGCTGCCGCTCATGT	CM-017978-01-0020
			ZCCHC3-2	GCTTCTCCTCGTAGACGCGT	CM-017978-02-0020
			ZCCHC3-3	CATCTTCTCGCGGCCGCCGT	CM-017978-03-0020
			ZCCHC3-4	CGATGCCCTTCCGGCAGTAA	CM-017978-04-0020
			ZCCHC3-5	AACCTGTCGGTCACTTTCAC	CM-017978-05-0020
