# Supplementary material for: Host ZCCHC3 blocks HIV-1 infection and production through a dual mechanism
Source: iScience. 2024 Feb 5;27(3):109107. doi: 10.1016/j.isci.2024.109107 (PMC10879702; doi:10.1016/j.isci.2024.109107)
Supplement: Table S3. catRAPID prediction of the interaction between ZCCHC3 protein and the HIV-1 genome (NC_001802.1), related to Fig. S4A [file mmc4.xlsx]

## Sheet: Sheet1
catRAPID prediction of the interaction between ZCCHC3 protein and the HIV-1 genome (NC_001802.1). Related to Fig. 5D.
#startRNA	stopRNA	scoreRaw
1	31	0.061137
31	184	0.0605837
184	214	0.0579212
214	367	0.0559191
367	368	0.0527654
368	397	0.0506725
397	398	0.0473527
398	550	0.0441833
550	551	0.0422807
551	580	0.0397019
580	581	0.0386724
581	733	0.0358622
733	734	0.0380814
734	763	0.0375641
763	764	0.0386792
764	916	0.0398306
916	917	0.040377
917	946	0.0418036
946	947	0.0392335
947	1099	0.0404033
1099	1100	0.0374196
1100	1129	0.035035
1129	1130	0.0334643
1130	1282	0.0310455
1282	1283	0.0301107
1283	1312	0.0269978
1312	1313	0.0268652
1313	1465	0.0263432
1465	1466	0.0271059
1466	1495	0.0275111
1495	1496	0.028257
1496	1648	0.0285259
1648	1649	0.0287307
1649	1678	0.0293205
1678	1679	0.0292822
1679	1831	0.030019
1831	1832	0.0295446
1832	1861	0.0293916
1861	1862	0.0332136
1862	2014	0.0337069
2014	2015	0.0378625
2015	2044	0.0399406
2044	2045	0.0377042
2045	2197	0.039848
2197	2198	0.037471
2198	2227	0.039927
2227	2228	0.0375234
2228	2380	0.0347789
2380	2381	0.033067
2381	2410	0.0277125
2410	2411	0.0273484
2411	2563	0.0269959
2563	2564	0.0252717
2564	2593	0.0245989
2593	2594	0.0246081
2594	2746	0.0237829
2746	2747	0.0238545
2747	2776	0.0232632
2776	2777	0.0217912
2777	2929	0.020766
2929	2930	0.0202042
2930	2959	0.0206615
2959	2960	0.0201626
2960	3112	0.019042
3112	3113	0.0193321
3113	3142	0.0181299
3142	3143	0.0185618
3143	3295	0.0192265
3295	3296	0.0199946
3296	3325	0.020504
3325	3326	0.0210728
3326	3478	0.0217992
3478	3479	0.022333
3479	3508	0.0227931
3508	3509	0.0227594
3509	3661	0.0233769
3661	3662	0.0229822
3662	3691	0.022961
3691	3692	0.022709
3692	3844	0.0225492
3844	3845	0.0213345
3845	3874	0.0205511
3874	3875	0.0192826
3875	4027	0.0184471
4027	4028	0.0174089
4028	4057	0.0164103
4057	4058	0.0154372
4058	4210	0.0138712
4210	4211	0.0137061
4211	4240	0.0130137
4240	4241	0.0132568
4241	4393	0.0130189
4393	4394	0.0132095
4394	4423	0.0131979
4423	4424	0.0136001
4424	4576	0.0141139
4576	4577	0.0137353
4577	4606	0.0139077
4606	4607	0.0134678
4607	4759	0.0132775
4759	4760	0.0131508
4760	4789	0.0129455
4789	4790	0.0126188
4790	4942	0.0119712
4942	4943	0.01146
4943	4972	0.0112698
4972	4973	0.011201
4973	5125	0.0110743
5125	5126	0.0111044
5126	5155	0.0107195
5155	5156	0.0106439
5156	5308	0.0104769
5308	5309	0.010534
5309	5338	0.0108138
5338	5339	0.0104961
5339	5491	0.0103886
5491	5492	0.0103021
5492	5521	0.0100714
5521	5522	0.0102136
5522	5674	0.0101816
5674	5675	0.0110699
5675	5704	0.0111468
5704	5705	0.011957
5705	5857	0.0126399
5857	5858	0.0130166
5858	5887	0.0137818
5887	5888	0.0138758
5888	6040	0.0146491
6040	6041	0.0149703
6041	6070	0.0150571
6070	6071	0.0150792
6071	6223	0.0150495
6223	6224	0.0150819
6224	6253	0.0152215
6253	6254	0.0150726
6254	6406	0.0152777
6406	6407	0.0147183
6407	6436	0.0143341
6436	6437	0.0138227
6437	6589	0.0134865
6589	6590	0.0128274
6590	6619	0.0122314
6619	6620	0.01171
6620	6772	0.0110183
6772	6773	0.0106868
6773	6802	0.0102384
6802	6803	0.0103302
6803	6955	0.0099685
6955	6956	0.0098607
6956	6985	0.00977813
6985	6986	0.0092355
6986	7138	0.00913825
7138	7139	0.0087785
7139	7168	0.00863287
7168	7169	0.0082967
7169	7321	0.0076965
7321	7322	0.0077407
7322	7351	0.0073185
7351	7352	0.0072826
7352	7504	0.007337
7504	7505	0.0069075
7505	7534	0.0067995
7534	7535	0.0064388
7535	7687	0.0063105
7687	7688	0.0060688
7688	7717	0.00560662
7717	7718	0.0054992
7718	7870	0.00508925
7870	7871	0.0054115
7871	7900	0.005467
7900	7901	0.0062884
7901	8053	0.0066115
8053	8054	0.0070035
8054	8083	0.00747888
8083	8084	0.0076036
8084	8236	0.00823712
8236	8237	0.0082542
8237	8266	0.00864262
8266	8267	0.0087472
8267	8419	0.0085405
8419	8420	0.008789
8420	8449	0.00884338
8449	8450	0.0108425
8450	8602	0.0115275
8602	8603	0.0145504
8603	8632	0.0161074
8632	8633	0.0185787
8633	8785	0.020932
8785	8786	0.0232053
8786	8815	0.0265609
8815	8816	0.0319919
8816	8969	0.0352801
8969	8999	0.0381595
8999	9152	0.0430072
9152	9181	0.053716
