# Supplementary material for: Host ZCCHC3 blocks HIV-1 infection and production through a dual mechanism
Source: iScience. 2024 Feb 5;27(3):109107. doi: 10.1016/j.isci.2024.109107 (PMC10879702; doi:10.1016/j.isci.2024.109107)
Supplement: Data S6. Numerical data of all the Figures and Supplementary Figures in this article [file mmc10.xlsx]

## Sheet: Fig. 1
Fig. 1C
	luciferase activity
	ZCCHC3				empty					p value by t-test (ZCCHC3: empty)
NL4-3	7.3	6.1	6.7		96.9	100.8	102.3			<0.0001
LAI	6.1	4.9	5.1		91.3	103.8	104.9			<0.0001
JRCSF	4.2	3.9	4.1		94.2	108.7	97.1			<0.0001
TF2474	10.7	8	8.1		119.4	88.7	92			0.0007
TF2625	2.7	2.5	2.3		126.2	87.6	86.2			0.0017		ANOVA of TF 2625 and TF2626
TF2626	30.3	21.2	23.2		93.6	103.6	102.8			<0.0001		0.0002
TF2627	4.6	2.7	3.5		109.6	95.3	95.1			<0.0001
TF2633	4.7	4.5	3.8		102.8	99.3	97.9			<0.0001
TF2635	4.7	4.7	4.6		107.4	95.7	96.9			<0.0001
TF2821	13.1	12.5	14.2		115.7	79.4	105			0.0013
TF2864	4.3	4.2	4		107.5	95.3	97.2			<0.0001
TF2960	3.7	3	3.8		111.8	88.5	99.8			0.0001
HIV-2 ST	12.6	13.4	13	13.3	100.2	100	90	109.8		<0.0001
SIVcpzTAN2.69	39.3	45.6	51.1		95.2	115.5	89.4			0.0032
SIVcpzTAN3.1	41.8	32.8	30.8		97.8	106	96.2			0.0001
SIVagmSab92018	2.8	3.2	3	3.4	102.9	95	93.7	108.4		<0.0001
Fig. 1F
	luciferase activity
	ZCCHC3				Empty					p value by t-test (ZCCHC3: empty)
HIV-1	3.5	3.4	3.6		97.5	100.4	102.1			<0.0001
SIVmac	16.2	14.1	20.3		104.5	85.7	109.8			0.0004
EIAV	20.2	12.8	19.7	13.6	119.1	72.6	102.5	105.8		0.0002
FIV	8.6	6.8	11.6		99.8	85.4	114.9			0.0005
MLV	16	18.3	18.2		126	87.8	86.1			0.0032
Fig. 1D
	infectivity						Adjusted P Value (ordinary one way anova)
empty	111.6	92.7	96.8	98.9			>0.9999
wild-type	2.8	1.8	2.4	2.3			>0.9999
D96E	3.8	3.5	3.9	3.9			<0.0001
P160L	3.7	3.7	3.3	5			>0.9999
I204S	18.9	14.8	15.9	16.6			>0.9999
V214L	3.7	3.6	3.4	4.9			0.6996
E220Q	4.5	3.3	3.9	3.6			>0.9999
F225L	8.2	6	7.1	7.3			0.004
R227H	4.2	4.1	3.9	5.4			0.0401
E236D	16.1	10.6	12.5	13			<0.0001
V243G	12.8	9.6	10.7	11			0.0055
T263M	18.3	17.6	16.5	21.6			<0.0001
W293G	15.7	10.6	12.5	12.4			<0.0001
G295R	20.7	19	20.5	19.5			0.0903
F318L	43.3	26.9	32.8	31.6			<0.0001
R323K	12.1	8.8	9.8	10			<0.0001
G324S	76.4	68	63.3	99.1			<0.0001
Y325C	26.6	17.5	16.9	21			>0.9999
Y328F	91.9	75.5	79.3	78.4			0.9998
K333R	4.5	4	3.7	6.1			0.2451
R341Q	6.3	3.8	4.8	4.4			<0.0001
R341W	10.2	8.6	8.5	8.5			0.9779
S345C	36	25.4	29.4	31			0.9183
G346A	5.2	5.3	5.1	7.4			0.9934
T349M	7.1	5.9	6.1	5.9			0.0141
G357W	5.3	5.2	4.9	6.3			>0.9999
R367L	13.8	10	10.7	13.5			<0.0001
G369D	2.6	3.2	3.1	3.2			<0.0001
N373K	15.1	15.8	15	21.4			0.9544
L374I	29.5	18.9	21.1	21			>0.9999
A381T	6.4	5.6	5.9	6.1			0.0004
A383S	0.6	0.6	0.6	0.9			0.1079
V389M	19.1	12.5	14	13.8			>0.9999
N391S	11.8	8.9	9.8	9.4			>0.9999
A395T	3.1	3.2	2.9	4.7
T398S	5.4	3	3.1	3.2

## Sheet: Fig. 1F and S1F
	Day 2																Day 5																Day 7
Donor	Day	Guide	Treatment	Sample:	Count	Lymphocytes | Count	Lymphocytes/Single Cells 1 | Count	Lymphocytes/Single Cells 1/Single Cells 2 | Count	Lymphocytes/Single Cells 1/Single Cells 2/HIV-1 Infected Cells | Count	Proportion HIV-1 Infected Cells (Column J/Column I)	Percent HIV-1 Infected Cells (Column L*100)	Non-Targeting Average Percent HIV-1 Infected Cells	Percent Infected Cells Normalized to Non-Targeting (Column M/Column M pe condition)	Average Percent Infected Cells Normalized to Non-Targeting			Day	Guide	Treatment	Sample:	Count	Lymphocytes | Count	Lymphocytes/Single Cells 1 | Count	Lymphocytes/Single Cells 1/Single Cells 2 | Count	Lymphocytes/Single Cells 1/Single Cells 2/HIV-1 Infected Cells | Count	Proportion HIV-1 Infected Cells (Column J/Column I)	Percent HIV-1 Infected Cells (Column L*100)	Non-Targeting Average Percent HIV-1 Infected Cells	Percent Infected Cells Normalized to Non-Targeting (Column M/Column M pe condition)	Average Percent Infected Cells Normalized to Non-Targeting			Day	Guide	Treatment	Sample:	Count	Lymphocytes | Count	Lymphocytes/Single Cells 1 | Count	Lymphocytes/Single Cells 1/Single Cells 2 | Count	Lymphocytes/Single Cells 1/Single Cells 2/HIV-1 Infected Cells | Count	Proportion HIV-1 Infected Cells (Column J/Column I)	Percent HIV-1 Infected Cells (Column L*100)	Non-Targeting Average Percent HIV-1 Infected Cells	Percent Infected Cells Normalized to Non-Targeting (Column M/Column M pe condition)	Average Percent Infected Cells Normalized to Non-Targeting
donor 1	2	NT-3	Media	NT-3 Media-1.fcs	58366	52772	52106	51238	353	0.00688942	0.688942	0.64615	1.06623	1			5	NT-3	Media	NT-3 Media-1.fcs	69803	57482	56463	55298	2105	0.0380665	3.80665	3.68695	1.03246	1			7	NT-3	Media	NT-3 Media-1.fcs	44524	29050	28492	27859	1169	0.0419613	4.19613	3.71172	1.13051	1
donor 1	2	NT-3	Media	NT-3 Media-2.fcs	53822	48363	47636	46810	283	0.00604572	0.604572		0.935652				5	NT-3	Media	NT-3 Media-2.fcs	61482	50428	49716	48793	1820	0.0373004	3.73004		1.01169				7	NT-3	Media	NT-3 Media-2.fcs	42437	26497	26114	25608	1048	0.0409247	4.09247		1.10258
donor 1	2	NT-3	Media	NT-3 Media-3.fcs	49778	44400	43904	43260	279	0.00644938	0.644938		0.998123				5	NT-3	Media	NT-3 Media-3.fcs	59696	48537	47826	46933	1654	0.0352417	3.52417		0.955849				7	NT-3	Media	NT-3 Media-3.fcs	43170	27437	27153	26734	761	0.0284656	2.84656		0.766912
donor 1	2	CXCR4	Media	CXCR4 Media-1.fcs	58995	53293	52648	51703	1	1.93412e-05	0.00193412		0.0029933	0.00554723			5	CXCR4	Media	CXCR4 Media-1.fcs	66796	58229	56897	55651	4	7.18765e-05	0.00718765		0.00194948	0.00163423			7	CXCR4	Media	CXCR4 Media-1.fcs	58364	47087	46099	45012	4	8.88652e-05	0.00888652		0.00239418	0.000991372
donor 1	2	CXCR4	Media	CXCR4 Media-2.fcs	56557	50457	49912	49115	1	2.03604e-05	0.00203604		0.00315103				5	CXCR4	Media	CXCR4 Media-2.fcs	63069	53863	53182	52297	4	7.64862e-05	0.00764862		0.00207451				7	CXCR4	Media	CXCR4 Media-2.fcs	60515	49200	48402	47483	0	0	0		0
donor 1	2	CXCR4	Media	CXCR4 Media-3.fcs	50934	45382	44885	44229	3	6.78288e-05	0.00678288		0.0104974				5	CXCR4	Media	CXCR4 Media-3.fcs	75358	64168	63069	61733	2	3.23976e-05	0.00323976		0.000878709				7	CXCR4	Media	CXCR4 Media-3.fcs	59234	47962	47286	46456	1	2.15257e-05	0.00215257		0.00057994
donor 1	2	cGAS-P	Media	cGAS-P Media-1.fcs	47692	41535	41098	40440	331	0.00818497	0.818497		1.26673	1.28211			5	cGAS-P	Media	cGAS-P Media-1.fcs	60563	45675	45083	44199	2224	0.0503179	5.03179		1.36475	1.37773			7	cGAS-P	Media	cGAS-P Media-1.fcs	35550	17081	16866	16566	622	0.0375468	3.75468		1.01157	1.14701
donor 1	2	cGAS-P	Media	cGAS-P Media-2.fcs	44060	37928	37458	36872	304	0.00824474	0.824474		1.27598				5	cGAS-P	Media	cGAS-P Media-2.fcs	51231	37295	36730	35916	1952	0.054349	5.4349		1.47409				7	cGAS-P	Media	cGAS-P Media-2.fcs	31595	13780	13639	13383	583	0.0435627	4.35627		1.17365
donor 1	2	cGAS-P	Media	cGAS-P Media-3.fcs	41867	36553	36216	35734	301	0.00842335	0.842335		1.30362				5	cGAS-P	Media	cGAS-P Media-3.fcs	50856	38156	37726	37090	1770	0.0477218	4.77218		1.29434				7	cGAS-P	Media	cGAS-P Media-3.fcs	38149	16939	16722	16305	760	0.0466115	4.66115		1.25579
donor 1	2	ZCCHC3-1	Media	ZCCHC3-1 Media-1.fcs	51930	46164	45677	44990	286	0.00635697	0.635697		0.983822	1.01341			5	ZCCHC3-1	Media	ZCCHC3-1 Media-1.fcs	64674	50827	50006	49014	1959	0.0399682	3.99682		1.08404	1.12054			7	ZCCHC3-1	Media	ZCCHC3-1 Media-1.fcs	38097	22286	22005	21562	747	0.0346443	3.46443		0.933375	0.998563
donor 1	2	ZCCHC3-1	Media	ZCCHC3-1 Media-2.fcs	49642	43916	43274	42439	263	0.00619713	0.619713		0.959085				5	ZCCHC3-1	Media	ZCCHC3-1 Media-2.fcs	56684	43164	42442	41586	1493	0.0359015	3.59015		0.973744				7	ZCCHC3-1	Media	ZCCHC3-1 Media-2.fcs	46025	23879	23475	22935	1003	0.0437323	4.37323		1.17822
donor 1	2	ZCCHC3-1	Media	ZCCHC3-1 Media-3.fcs	46447	40751	40328	39772	282	0.00709042	0.709042		1.09733				5	ZCCHC3-1	Media	ZCCHC3-1 Media-3.fcs	60636	46268	45441	44413	2135	0.0480715	4.80715		1.30383				7	ZCCHC3-1	Media	ZCCHC3-1 Media-3.fcs	36110	19091	18910	18589	610	0.0328151	3.28151		0.884094
donor 1	2	ZCCHC3-2	Media	ZCCHC3-2 Media-1.fcs	56347	50817	50169	49367	324	0.00656309	0.656309		1.01572	1.01615			5	ZCCHC3-2	Media	ZCCHC3-2 Media-1.fcs	69564	54433	53507	52335	2308	0.0441005	4.41005		1.19612	1.16202			7	ZCCHC3-2	Media	ZCCHC3-2 Media-1.fcs	40631	24242	24028	23668	762	0.0321954	3.21954		0.867397	0.880557
donor 1	2	ZCCHC3-2	Media	ZCCHC3-2 Media-2.fcs	49841	44671	44142	43477	270	0.00621018	0.621018		0.961104				5	ZCCHC3-2	Media	ZCCHC3-2 Media-2.fcs	53254	41878	41369	40638	1635	0.0402333	4.02333		1.09123				7	ZCCHC3-2	Media	ZCCHC3-2 Media-2.fcs	39510	22490	22264	21873	701	0.0320486	3.20486		0.863444
donor 1	2	ZCCHC3-2	Media	ZCCHC3-2 Media-3.fcs	47670	42741	42324	41737	289	0.00692431	0.692431		1.07163				5	ZCCHC3-2	Media	ZCCHC3-2 Media-3.fcs	58733	46591	46030	45208	1998	0.0441957	4.41957		1.19871				7	ZCCHC3-2	Media	ZCCHC3-2 Media-3.fcs	38149	22555	22367	22007	744	0.0338074	3.38074		0.910829
donor 1	2	ZCCHC3-3	Media	ZCCHC3-3 Media-1.fcs	55740	50622	49849	48879	384	0.00785613	0.785613		1.21584	1.13002			5	ZCCHC3-3	Media	ZCCHC3-3 Media-1.fcs	68358	54454	53512	52379	2012	0.0384123	3.84123		1.04184	1.02111			7	ZCCHC3-3	Media	ZCCHC3-3 Media-1.fcs	32972	19418	19228	18951	531	0.0280196	2.80196		0.754896	1.0482
donor 1	2	ZCCHC3-3	Media	ZCCHC3-3 Media-2.fcs	53505	48537	47989	47190	292	0.00618775	0.618775		0.957633				5	ZCCHC3-3	Media	ZCCHC3-3 Media-2.fcs	57537	47841	47315	46552	1601	0.0343916	3.43916		0.932793				7	ZCCHC3-3	Media	ZCCHC3-3 Media-2.fcs	39559	25473	25140	24653	1111	0.0450655	4.50655		1.21414
donor 1	2	ZCCHC3-3	Media	ZCCHC3-3 Media-3.fcs	53758	48473	47895	47068	370	0.00786097	0.786097		1.21658				5	ZCCHC3-3	Media	ZCCHC3-3 Media-3.fcs	59960	49267	48701	47833	1920	0.0401397	4.01397		1.08869				7	ZCCHC3-3	Media	ZCCHC3-3 Media-3.fcs	37101	22442	22204	21795	951	0.0436339	4.36339		1.17557
donor 1	2	ZCCHC3-4	Media	ZCCHC3-4 Media-1.fcs	57446	51506	50942	50086	315	0.00628918	0.628918		0.973331	1.02911			5	ZCCHC3-4	Media	ZCCHC3-4 Media-1.fcs	69025	55182	54402	53342	1753	0.0328634	3.28634		0.891343	1.01388			7	ZCCHC3-4	Media	ZCCHC3-4 Media-1.fcs	45184	28949	28533	28006	1106	0.0394915	3.94915		1.06397	1.10658
donor 1	2	ZCCHC3-4	Media	ZCCHC3-4 Media-2.fcs	52046	46251	45569	44722	288	0.00643978	0.643978		0.996639				5	ZCCHC3-4	Media	ZCCHC3-4 Media-2.fcs	57054	45199	44580	43754	1682	0.0384422	3.84422		1.04265				7	ZCCHC3-4	Media	ZCCHC3-4 Media-2.fcs	37290	21755	21524	21200	713	0.0336321	3.36321		0.906105
donor 1	2	ZCCHC3-4	Media	ZCCHC3-4 Media-3.fcs	52086	46515	45979	45292	327	0.00721982	0.721982		1.11736				5	ZCCHC3-4	Media	ZCCHC3-4 Media-3.fcs	61151	48032	47343	46403	1895	0.0408379	4.08379		1.10763				7	ZCCHC3-4	Media	ZCCHC3-4 Media-3.fcs	43365	26635	26158	25591	1282	0.0500957	5.00957		1.34966
donor 1	2	ZCCHC3-5	Media	ZCCHC3-5 Media-1.fcs	60863	54643	53933	52939	350	0.00661138	0.661138		1.0232	1.00501			5	ZCCHC3-5	Media	ZCCHC3-5 Media-1.fcs	73080	57627	56578	55295	1779	0.0321729	3.21729		0.872614	0.92303			7	ZCCHC3-5	Media	ZCCHC3-5 Media-1.fcs	49300	30703	30024	29293	1192	0.0406923	4.06923		1.09632	0.895078
donor 1	2	ZCCHC3-5	Media	ZCCHC3-5 Media-2.fcs	53603	47595	47084	46379	306	0.00659781	0.659781		1.0211				5	ZCCHC3-5	Media	ZCCHC3-5 Media-2.fcs	60451	47298	46701	45880	1634	0.0356146	3.56146		0.965964				7	ZCCHC3-5	Media	ZCCHC3-5 Media-2.fcs	44813	25713	25421	24966	746	0.0298806	2.98806		0.805035
donor 1	2	ZCCHC3-5	Media	ZCCHC3-5 Media-3.fcs	55941	50061	49450	48626	305	0.00627236	0.627236		0.970728				5	ZCCHC3-5	Media	ZCCHC3-5 Media-3.fcs	69493	55412	54612	53516	1836	0.0343075	3.43075		0.93051				7	ZCCHC3-5	Media	ZCCHC3-5 Media-3.fcs	43554	27168	26899	26499	771	0.0290954	2.90954		0.78388
donor 2	2	NT-3	Media	NT-3 Media-1.fcs	45804	41544	41226	40749	189	0.00463815	0.463815	0.489178	0.948151	1			5	NT-3	Media	NT-3 Media-1.fcs	71833	60962	60097	58958	1918	0.0325316	3.25316	3.39468	0.958313	1			7	NT-3	Media	NT-3 Media-1.fcs	45765	30207	29867	29375	1011	0.034417	3.4417	3.05052	1.12824	1
donor 2	2	NT-3	Media	NT-3 Media-2.fcs	52928	47998	47521	46867	248	0.00529157	0.529157		1.08173				5	NT-3	Media	NT-3 Media-2.fcs	54717	46260	45791	45134	1479	0.0327691	3.27691		0.965308				7	NT-3	Media	NT-3 Media-2.fcs	38910	23966	23742	23375	651	0.0278503	2.78503		0.912969
donor 2	2	NT-3	Media	NT-3 Media-3.fcs	51855	47098	46628	45937	218	0.00474563	0.474563		0.970123				5	NT-3	Media	NT-3 Media-3.fcs	58043	48971	48424	47647	1741	0.0365396	3.65396		1.07638				7	NT-3	Media	NT-3 Media-3.fcs	36229	22135	21912	21574	631	0.0292482	2.92482		0.958794
donor 2	2	CXCR4	Media	CXCR4 Media-1.fcs	46137	41952	41618	41067	0	0	0		0	0.00449552			5	CXCR4	Media	CXCR4 Media-1.fcs	66938	58519	57694	56747	1	1.76221e-05	0.00176221		0.000519109	0.000173036			7	CXCR4	Media	CXCR4 Media-1.fcs	45321	36455	36106	35680	0	0	0		0	0.00110742
donor 2	2	CXCR4	Media	CXCR4 Media-2.fcs	50206	45292	44876	44289	1	2.2579e-05	0.0022579		0.00461569				5	CXCR4	Media	CXCR4 Media-2.fcs	69131	59745	58908	57795	0	0	0		0				7	CXCR4	Media	CXCR4 Media-2.fcs	50055	39521	38931	38326	2	5.21839e-05	0.00521839		0.00171066
donor 2	2	CXCR4	Media	CXCR4 Media-3.fcs	52262	47267	46780	46089	2	4.33943e-05	0.00433943		0.00887086				5	CXCR4	Media	CXCR4 Media-3.fcs	65709	57618	56774	55822	0	0	0		0				7	CXCR4	Media	CXCR4 Media-3.fcs	53455	41745	41312	40682	2	4.91618e-05	0.00491618		0.00161159
donor 2	2	cGAS-P	Media	cGAS-P Media-1.fcs	35556	31175	30973	30663	180	0.00587027	0.587027		1.20003	1.37174			5	cGAS-P	Media	cGAS-P Media-1.fcs	61031	47883	47346	46526	2130	0.0457809	4.57809		1.34861	1.43333			7	cGAS-P	Media	cGAS-P Media-1.fcs	27707	14453	14369	14182	516	0.0363841	3.63841		1.19272	1.21734
donor 2	2	cGAS-P	Media	cGAS-P Media-2.fcs	40456	35285	35012	34582	257	0.00743161	0.743161		1.5192				5	cGAS-P	Media	cGAS-P Media-2.fcs	49654	39577	39201	38589	1860	0.0482003	4.82003		1.41988				7	cGAS-P	Media	cGAS-P Media-2.fcs	29676	15113	15032	14862	555	0.0373436	3.73436		1.22417
donor 2	2	cGAS-P	Media	cGAS-P Media-3.fcs	41812	36680	36372	35877	245	0.00682889	0.682889		1.39599				5	cGAS-P	Media	cGAS-P Media-3.fcs	47683	37301	36939	36373	1891	0.0519891	5.19891		1.53149				7	cGAS-P	Media	cGAS-P Media-3.fcs	25774	11537	11460	11280	425	0.0376773	3.76773		1.23511
donor 2	2	ZCCHC3-1	Media	ZCCHC3-1 Media-1.fcs	40693	36318	36058	35702	144	0.00403339	0.403339		0.824523	0.775323			5	ZCCHC3-1	Media	ZCCHC3-1 Media-1.fcs	67894	55524	54744	53688	1668	0.0310684	3.10684		0.91521	0.989171			7	ZCCHC3-1	Media	ZCCHC3-1 Media-1.fcs	35968	22733	22526	22148	656	0.0296189	2.96189		0.970948	0.896046
donor 2	2	ZCCHC3-1	Media	ZCCHC3-1 Media-2.fcs	47500	42092	41668	41107	156	0.00379497	0.379497		0.775785				5	ZCCHC3-1	Media	ZCCHC3-1 Media-2.fcs	58271	47346	46756	46007	1553	0.0337557	3.37557		0.994373				7	ZCCHC3-1	Media	ZCCHC3-1 Media-2.fcs	35478	21920	21741	21453	590	0.027502	2.7502		0.901552
donor 2	2	ZCCHC3-1	Media	ZCCHC3-1 Media-3.fcs	44620	39404	39079	38594	137	0.00354977	0.354977		0.725661				5	ZCCHC3-1	Media	ZCCHC3-1 Media-3.fcs	57077	47010	46375	45582	1637	0.0359133	3.59133		1.05793				7	ZCCHC3-1	Media	ZCCHC3-1 Media-3.fcs	31732	18427	18306	18086	450	0.0248811	2.48811		0.815637
donor 2	2	ZCCHC3-2	Media	ZCCHC3-2 Media-1.fcs	40067	35629	35345	34964	155	0.00443313	0.443313		0.90624	0.9537			5	ZCCHC3-2	Media	ZCCHC3-2 Media-1.fcs	63380	50812	49937	48875	1928	0.0394476	3.94476		1.16204	1.07088			7	ZCCHC3-2	Media	ZCCHC3-2 Media-1.fcs	40974	25729	25372	24933	1092	0.0437974	4.37974		1.43574	1.29854
donor 2	2	ZCCHC3-2	Media	ZCCHC3-2 Media-2.fcs	47910	42447	42025	41500	219	0.00527711	0.527711		1.07877				5	ZCCHC3-2	Media	ZCCHC3-2 Media-2.fcs	53618	43725	43309	42680	1459	0.0341846	3.41846		1.00701				7	ZCCHC3-2	Media	ZCCHC3-2 Media-2.fcs	46256	25962	25603	25069	1168	0.0465914	4.65914		1.52733
donor 2	2	ZCCHC3-2	Media	ZCCHC3-2 Media-3.fcs	44470	39582	39237	38734	166	0.00428564	0.428564		0.87609				5	ZCCHC3-2	Media	ZCCHC3-2 Media-3.fcs	54802	44526	44004	43329	1535	0.0354266	3.54266		1.04359				7	ZCCHC3-2	Media	ZCCHC3-2 Media-3.fcs	35414	20490	20303	20037	570	0.0284474	2.84474		0.932543
donor 2	2	ZCCHC3-3	Media	ZCCHC3-3 Media-1.fcs	51059	46203	45748	45095	202	0.00447943	0.447943		0.915705	0.976568			5	ZCCHC3-3	Media	ZCCHC3-3 Media-1.fcs	68722	58847	57788	56632	1663	0.029365	2.9365		0.865032	1.04025			7	ZCCHC3-3	Media	ZCCHC3-3 Media-1.fcs	40259	26811	26511	26094	803	0.0307734	3.07734		1.00879	1.25007
donor 2	2	ZCCHC3-3	Media	ZCCHC3-3 Media-2.fcs	50355	45251	44710	44039	237	0.00538159	0.538159		1.10013				5	ZCCHC3-3	Media	ZCCHC3-3 Media-2.fcs	58049	48767	48216	47473	1672	0.03522	3.522		1.03751				7	ZCCHC3-3	Media	ZCCHC3-3 Media-2.fcs	35596	22414	22222	21903	692	0.0315938	3.15938		1.03569
donor 2	2	ZCCHC3-3	Media	ZCCHC3-3 Media-3.fcs	49032	44396	43957	43396	194	0.00447046	0.447046		0.913871				5	ZCCHC3-3	Media	ZCCHC3-3 Media-3.fcs	58930	50151	49486	48604	2010	0.0413546	4.13546		1.21822				7	ZCCHC3-3	Media	ZCCHC3-3 Media-3.fcs	46006	28912	28477	27886	1451	0.0520333	5.20333		1.70572
donor 2	2	ZCCHC3-4	Media	ZCCHC3-4 Media-1.fcs	43562	39006	38703	38292	149	0.00389115	0.389115		0.795447	0.868416			5	ZCCHC3-4	Media	ZCCHC3-4 Media-1.fcs	65170	53301	52291	51162	1953	0.0381729	3.81729		1.12449	1.06037			7	ZCCHC3-4	Media	ZCCHC3-4 Media-1.fcs	36978	23838	23579	23163	1200	0.0518068	5.18068		1.6983	1.44207
donor 2	2	ZCCHC3-4	Media	ZCCHC3-4 Media-2.fcs	48248	43001	42565	41978	175	0.00416885	0.416885		0.852215				5	ZCCHC3-4	Media	ZCCHC3-4 Media-2.fcs	50059	41658	41215	40645	1255	0.0308771	3.08771		0.909575				7	ZCCHC3-4	Media	ZCCHC3-4 Media-2.fcs	46345	29338	28926	28335	1347	0.0475384	4.75384		1.55837
donor 2	2	ZCCHC3-4	Media	ZCCHC3-4 Media-3.fcs	46552	41642	41178	40561	190	0.0046843	0.46843		0.957586				5	ZCCHC3-4	Media	ZCCHC3-4 Media-3.fcs	53850	44086	43530	42760	1665	0.0389383	3.89383		1.14704				7	ZCCHC3-4	Media	ZCCHC3-4 Media-3.fcs	34355	21185	21006	20750	677	0.0326265	3.26265		1.06954
donor 2	2	ZCCHC3-5	Media	ZCCHC3-5 Media-1.fcs	57372	51127	50539	49728	205	0.00412243	0.412243		0.842725	0.849972			5	ZCCHC3-5	Media	ZCCHC3-5 Media-1.fcs	78604	65018	63852	62429	1791	0.0286886	2.86886		0.845105	0.871796			7	ZCCHC3-5	Media	ZCCHC3-5 Media-1.fcs	39932	26399	26162	25784	642	0.0248992	2.48992		0.816228	0.940035
donor 2	2	ZCCHC3-5	Media	ZCCHC3-5 Media-2.fcs	50546	45423	44989	44359	181	0.00408034	0.408034		0.834122				5	ZCCHC3-5	Media	ZCCHC3-5 Media-2.fcs	65056	53336	52521	51485	1709	0.0331941	3.31941		0.977829				7	ZCCHC3-5	Media	ZCCHC3-5 Media-2.fcs	43254	29011	28779	28396	862	0.0303564	3.03564		0.995123
donor 2	2	ZCCHC3-5	Media	ZCCHC3-5 Media-3.fcs	48465	43374	42782	42146	180	0.00427087	0.427087		0.87307				5	ZCCHC3-5	Media	ZCCHC3-5 Media-3.fcs	65881	54685	53889	52860	1422	0.0269012	2.69012		0.792454				7	ZCCHC3-5	Media	ZCCHC3-5 Media-3.fcs	43714	26672	26316	25835	795	0.0307722	3.07722		1.00875
donor 3	2	NT-3	Media	NT-3 Media-1.fcs	49404	45210	44788	44180	236	0.00534178	0.534178	0.57957	0.92168	1			5	NT-3	Media	NT-3 Media-1.fcs	58157	48704	48117	47376	1247	0.0263213	2.63213	3.32154	0.792444	1			7	NT-3	Media	NT-3 Media-1.fcs	37020	22584	22399	22068	439	0.0198931	1.98931	2.55357	0.779031	1
donor 3	2	NT-3	Media	NT-3 Media-2.fcs	49590	45116	44696	44089	271	0.00614666	0.614666		1.06055				5	NT-3	Media	NT-3 Media-2.fcs	54155	45196	44702	43978	1382	0.0314248	3.14248		0.946092				7	NT-3	Media	NT-3 Media-2.fcs	35838	22963	22781	22459	595	0.0264927	2.64927		1.03748
donor 3	2	NT-3	Media	NT-3 Media-3.fcs	51197	46189	45726	45095	266	0.00589866	0.589866		1.01776				5	NT-3	Media	NT-3 Media-3.fcs	53664	43919	43407	42673	1788	0.0419	4.19		1.26146				7	NT-3	Media	NT-3 Media-3.fcs	35030	21974	21790	21475	649	0.0302212	3.02212		1.18349
donor 3	2	CXCR4	Media	CXCR4 Media-1.fcs	48555	44334	43856	43269	1	2.31112e-05	0.00231112		0.00398765	0.0105039			5	CXCR4	Media	CXCR4 Media-1.fcs	57060	50693	50148	49399	1	2.02433e-05	0.00202433		0.000609456	0.00142317			7	CXCR4	Media	CXCR4 Media-1.fcs	49561	40308	39860	39264	0	0	0		0	0.00090444
donor 3	2	CXCR4	Media	CXCR4 Media-2.fcs	48976	44669	44242	43686	3	6.86719e-05	0.00686719		0.0118488				5	CXCR4	Media	CXCR4 Media-2.fcs	54058	47630	47066	46302	3	6.4792e-05	0.0064792		0.00195066				7	CXCR4	Media	CXCR4 Media-2.fcs	52551	42779	42069	41328	1	2.41967e-05	0.00241967		0.000947564
donor 3	2	CXCR4	Media	CXCR4 Media-3.fcs	49810	45160	44683	44029	4	9.08492e-05	0.00908492		0.0156753				5	CXCR4	Media	CXCR4 Media-3.fcs	63234	54583	53795	52837	3	5.67784e-05	0.00567784		0.0017094				7	CXCR4	Media	CXCR4 Media-3.fcs	55425	45614	45037	44356	2	4.50897e-05	0.00450897		0.00176576
donor 3	2	cGAS-P	Media	cGAS-P Media-1.fcs	41122	36681	36365	35955	267	0.00742595	0.742595		1.28129	1.34705			5	cGAS-P	Media	cGAS-P Media-1.fcs	51023	38852	38290	37545	1687	0.0449327	4.49327		1.35277	1.39257			7	cGAS-P	Media	cGAS-P Media-1.fcs	34991	19036	18873	18539	759	0.0409407	4.09407		1.60328	1.59616
donor 3	2	cGAS-P	Media	cGAS-P Media-2.fcs	40618	35948	35651	35240	297	0.00842792	0.842792		1.45417				5	cGAS-P	Media	cGAS-P Media-2.fcs	42857	33528	33253	32776	1421	0.0433549	4.33549		1.30527				7	cGAS-P	Media	cGAS-P Media-2.fcs	27720	14135	14025	13826	488	0.0352958	3.52958		1.38222
donor 3	2	cGAS-P	Media	cGAS-P Media-3.fcs	40986	36219	35947	35547	269	0.00756745	0.756745		1.3057				5	cGAS-P	Media	cGAS-P Media-3.fcs	45714	35948	35633	35066	1770	0.0504762	5.04762		1.51966				7	cGAS-P	Media	cGAS-P Media-3.fcs	34253	17964	17714	17376	800	0.0460405	4.60405		1.80299
donor 3	2	ZCCHC3-1	Media	ZCCHC3-1 Media-1.fcs	46872	41880	41507	40935	231	0.00564309	0.564309		0.973669	0.965592			5	ZCCHC3-1	Media	ZCCHC3-1 Media-1.fcs	58061	45937	45268	44488	1349	0.0303228	3.03228		0.912914	0.980835			7	ZCCHC3-1	Media	ZCCHC3-1 Media-1.fcs	33772	21276	21103	20843	511	0.0245166	2.45166		0.960094	1.10407
donor 3	2	ZCCHC3-1	Media	ZCCHC3-1 Media-2.fcs	44225	39424	39072	38588	216	0.0055976	0.55976		0.965819				5	ZCCHC3-1	Media	ZCCHC3-1 Media-2.fcs	53288	42576	42066	41310	1476	0.0357298	3.57298		1.0757				7	ZCCHC3-1	Media	ZCCHC3-1 Media-2.fcs	30694	16735	16606	16341	428	0.0261918	2.61918		1.02569
donor 3	2	ZCCHC3-1	Media	ZCCHC3-1 Media-3.fcs	41489	36759	36479	36048	200	0.00554816	0.554816		0.957289				5	ZCCHC3-1	Media	ZCCHC3-1 Media-3.fcs	47293	38210	37850	37243	1180	0.0316838	3.16838		0.953889				7	ZCCHC3-1	Media	ZCCHC3-1 Media-3.fcs	35738	19708	19489	19161	649	0.0338709	3.38709		1.32642
donor 3	2	ZCCHC3-2	Media	ZCCHC3-2 Media-1.fcs	45795	40465	40108	39580	172	0.00434563	0.434563		0.749802	0.880621			5	ZCCHC3-2	Media	ZCCHC3-2 Media-1.fcs	62552	50162	49338	48391	1194	0.024674	2.4674		0.742849	0.799792			7	ZCCHC3-2	Media	ZCCHC3-2 Media-1.fcs	34837	22899	22708	22451	414	0.0184402	1.84402		0.722134	1.04525
donor 3	2	ZCCHC3-2	Media	ZCCHC3-2 Media-2.fcs	41894	37142	36808	36365	181	0.00497731	0.497731		0.858794				5	ZCCHC3-2	Media	ZCCHC3-2 Media-2.fcs	48097	38244	37883	37319	1087	0.0291273	2.91273		0.87692				7	ZCCHC3-2	Media	ZCCHC3-2 Media-2.fcs	43788	23990	23585	23093	775	0.03356	3.356		1.31424
donor 3	2	ZCCHC3-2	Media	ZCCHC3-2 Media-3.fcs	44139	38960	38512	37906	227	0.0059885	0.59885		1.03327				5	ZCCHC3-2	Media	ZCCHC3-2 Media-3.fcs	58232	47197	46597	45839	1187	0.025895	2.5895		0.779608				7	ZCCHC3-2	Media	ZCCHC3-2 Media-3.fcs	34103	20004	19733	19378	544	0.0280731	2.80731		1.09937
donor 3	2	ZCCHC3-3	Media	ZCCHC3-3 Media-1.fcs	46768	42518	41994	41353	218	0.00527169	0.527169		0.909586	0.927372			5	ZCCHC3-3	Media	ZCCHC3-3 Media-1.fcs	66133	55362	54495	53413	1669	0.0312471	3.12471		0.940741	1.13678			7	ZCCHC3-3	Media	ZCCHC3-3 Media-1.fcs	40029	27214	26945	26496	804	0.0303442	3.03442		1.18831	1.3769
donor 3	2	ZCCHC3-3	Media	ZCCHC3-3 Media-2.fcs	44710	40261	39904	39443	213	0.0054002	0.54002		0.931759				5	ZCCHC3-3	Media	ZCCHC3-3 Media-2.fcs	53190	42790	42150	41312	1991	0.0481942	4.81942		1.45096				7	ZCCHC3-3	Media	ZCCHC3-3 Media-2.fcs	33029	19851	19709	19376	704	0.0363336	3.63336		1.42286
donor 3	2	ZCCHC3-3	Media	ZCCHC3-3 Media-3.fcs	46777	42231	41833	41266	225	0.00545243	0.545243		0.940772				5	ZCCHC3-3	Media	ZCCHC3-3 Media-3.fcs	51893	42697	42256	41614	1408	0.0338348	3.38348		1.01865				7	ZCCHC3-3	Media	ZCCHC3-3 Media-3.fcs	40400	24918	24374	23839	925	0.038802	3.8802		1.51952
donor 3	2	ZCCHC3-4	Media	ZCCHC3-4 Media-1.fcs	34537	30049	29840	29558	160	0.00541309	0.541309		0.933983	0.88414			5	ZCCHC3-4	Media	ZCCHC3-4 Media-1.fcs	54685	43542	42931	42157	999	0.0236971	2.36971		0.713438	0.845909			7	ZCCHC3-4	Media	ZCCHC3-4 Media-1.fcs	40514	25892	25630	25256	592	0.02344	2.344		0.917931	0.926077
donor 3	2	ZCCHC3-4	Media	ZCCHC3-4 Media-2.fcs	35731	30903	30609	30251	154	0.00509074	0.509074		0.878365				5	ZCCHC3-4	Media	ZCCHC3-4 Media-2.fcs	48628	39327	38875	38276	1126	0.0294179	2.94179		0.885671				7	ZCCHC3-4	Media	ZCCHC3-4 Media-2.fcs	33174	21400	21212	20913	422	0.0201788	2.01788		0.790222
donor 3	2	ZCCHC3-4	Media	ZCCHC3-4 Media-3.fcs	32045	27363	27197	26906	131	0.0048688	0.48688		0.840072				5	ZCCHC3-4	Media	ZCCHC3-4 Media-3.fcs	42647	34016	33687	33198	1035	0.0311766	3.11766		0.938618				7	ZCCHC3-4	Media	ZCCHC3-4 Media-3.fcs	32785	20195	20035	19762	540	0.0273252	2.73252		1.07008
donor 3	2	ZCCHC3-5	Media	ZCCHC3-5 Media-1.fcs	53093	47403	46867	46111	272	0.00589881	0.589881		1.01779	0.9637			5	ZCCHC3-5	Media	ZCCHC3-5 Media-1.fcs	62876	51278	50677	49794	1327	0.0266498	2.66498		0.802333	0.906068			7	ZCCHC3-5	Media	ZCCHC3-5 Media-1.fcs	45958	29624	29158	28587	907	0.0317277	3.17277		1.24249	1.0552
donor 3	2	ZCCHC3-5	Media	ZCCHC3-5 Media-2.fcs	43858	39146	38854	38338	193	0.00503417	0.503417		0.868604				5	ZCCHC3-5	Media	ZCCHC3-5 Media-2.fcs	45331	37262	36825	36190	1124	0.0310583	3.10583		0.935058				7	ZCCHC3-5	Media	ZCCHC3-5 Media-2.fcs	39308	23376	23122	22773	571	0.0250736	2.50736		0.981904
donor 3	2	ZCCHC3-5	Media	ZCCHC3-5 Media-3.fcs	47813	42818	42437	41903	244	0.00582297	0.582297		1.00471				5	ZCCHC3-5	Media	ZCCHC3-5 Media-3.fcs	55727	44241	43761	43035	1402	0.0325781	3.25781		0.980814				7	ZCCHC3-5	Media	ZCCHC3-5 Media-3.fcs	36131	21496	21242	20887	502	0.0240341	2.40341		0.941197
Final											one-way ANOVA
Day 2
	Donor 187 + Media			Donor 188 + Media			Donor 189 + Media
NT-3	1.06622	0.935652	0.998123	0.948151	1.08173	0.970123	0.92168	1.06055	1.01777
CXCR4	0.002993	0.003151	0.010497	0	0.004616	0.008871	0.003988	0.011849	0.015675		<0.0001
cGAS-P	1.26673	1.27598	1.30362	1.20003	1.5192	1.39599	1.28129	1.45417	1.3057		0.0008
ZCCHC3-1	0.983822	0.959085	1.09733	0.824523	0.775785	0.725661	0.973669	0.965819	0.957289		0.4441
ZCCHC3-2	1.01572	0.961104	1.07163	0.90624	1.07877	0.87609	0.749802	0.858794	1.03327		0.1907
ZCCHC3-3	1.21584	0.957633	1.21659	0.915705	1.10013	0.913871	0.909586	0.931759	0.940772		0.9998
ZCCHC3-4	0.973331	0.996639	1.11736	0.795447	0.852215	0.957586	0.933983	0.878365	0.840072		>0.9999
ZCCHC3-5	1.0232	1.0211	0.970728	0.842725	0.834122	0.87307	1.01779	0.868604	1.00471		0.8222
Day 5
	Donor 187 + Media			Donor 188 + Media			Donor 189 + Media
NT-3	1.03246	1.01169	0.955849	0.958313	0.965308	1.07638	0.792444	0.946092	1.26146
CXCR4	0.001949	0.002075	0.000879	0.000519	0	0	0.000609	0.001951	0.001709		<0.0001
cGAS-P	1.36475	1.47409	1.29434	1.34861	1.41988	1.53149	1.35277	1.30526	1.51966		0.0005
ZCCHC3-1	1.08404	0.973744	1.30383	0.91521	0.994373	1.05793	0.912914	1.0757	0.953889		>0.9999
ZCCHC3-2	1.19612	1.09123	1.1987	1.16204	1.00701	1.04359	0.742849	0.87692	0.779608		0.9043
ZCCHC3-3	1.04184	0.932793	1.08869	0.865032	1.03751	1.21822	0.940741	1.45096	1.01865		0.9941
ZCCHC3-4	0.891343	1.04266	1.10763	1.12449	0.909575	1.14704	0.713438	0.885671	0.938618		0.952
ZCCHC3-5	0.872614	0.965964	0.93051	0.845105	0.977829	0.792454	0.802333	0.935058	0.980814		0.4661
Day 7
	Donor 1			Donor 2			Donor 3
NT-3	1.13051	1.10258	0.766912	1.12824	0.912969	0.958794	0.779031	1.03748	1.18349
CXCR4	0.002394	0	0.00058	0	0.001711	0.001612	0	0.000948	0.001766		<0.0001
cGAS-P	1.01157	1.17365	1.25579	1.19272	1.22417	1.23511	1.60328	1.38222	1.80299		0.013
ZCCHC3-1	0.933375	1.17822	0.884094	0.970948	0.901552	0.815637	0.960094	1.0257	1.32641		>0.9999
ZCCHC3-2	0.867397	0.863444	0.910829	1.43574	1.52733	0.932543	0.722134	1.31424	1.09937		0.3198
ZCCHC3-3	0.754896	1.21414	1.17557	1.00879	1.03569	1.70572	1.18831	1.42286	1.51952		0.6748
ZCCHC3-4	1.06397	0.906105	1.34966	1.6983	1.55837	1.06954	0.917931	0.790222	1.07008		0.5672
ZCCHC3-5	1.09632	0.805035	0.78388	0.816228	0.995123	1.00875	1.24249	0.981904	0.941197		0.9073
cell viability
	Donor 1			Donor 2			Donor 3
NT-3	100		NT-3	100		NT-3	100
CXCR4	100.745		CXCR4	90.531		CXCR4	88.8876
cGAS-P	90.5636		cGAS-P	86.6459		cGAS-P	80.0884
ZCCHC3-1	96.5636		ZCCHC3-1	93.7495		ZCCHC3-1	90.4839
ZCCHC3-2	94.3707		ZCCHC3-2	88.6377		ZCCHC3-2	89.2253
ZCCHC3-3	99.4479		ZCCHC3-3	94.174		ZCCHC3-3	88.0531
ZCCHC3-4	99.8377		ZCCHC3-4	91.9553		ZCCHC3-4	68.7137
ZCCHC3-5	96.946		ZCCHC3-5	97.613		ZCCHC3-5	96.7918

## Sheet: Fig. 1G and Fig. S1I
Name	percentage	#Cells				percentage of the cell NO (expressing cells)
KO 2: experiment 1 sample 1		8995				KO 2	KO 6	KO 11	ctr		KO 2	KO 6	KO 11	ctr
GFP positive	30.8	2768		experment 1	sample 1	30.8	26.7	36.1	21.7	experiment 1	30.7	27.3667	34.9667	22.7
GFP negative	69.2	6227			sample 2	30.2	27.8	33.5	23.1	experiment 2	31.0667	27.5333	35.3667	23.3
KO 2: experiment 1 sample 2		9012			sample 3	31.1	27.6	35.3	23.3	experiment 3	30.1	30.2	36.1667	23.8
GFP positive	30.2	2724		experment 2		31.9	27.2	37.3	23.5
GFP negative	69.8	6288				27.3	35.8	35.9	24.6	average	30.6222	28.3667	35.5	23.2667
KO 2: experiment 1 sample 3		8991				26.8	35.7	29.5	25.8	SD	0.488004	1.5899	0.61101	0.550757
GFP positive	31.1	2800		experment 3		27.2	36.3	29.8	25.5
GFP negative	68.9	6191				26.9	36.7	28.2	25.9	average to ctr	1.31614	1.2192	1.52579	1
KO 2: experiment 2 sample 1	89.6	8965				27.8	36.4	27	25.7	SD to ctr	0.0209744	0.0683338	0.0262612	0.0236715
GFP positive	31.9	2863
GFP negative	68.1	6102								p value by t test	0.00519154	0.0164313	5.19675e-05
KO 2: experiment 2 sample 2	90.1	9011
GFP positive	27.3	2456
GFP negative	72.7	6555
KO 2: experiment 2 sample 3	89.2	8924
GFP positive	26.8	2393
GFP negative	73.2	6531
KO 2: experiment 3 sample 1	89.1	8908
GFP positive	27.2	2419
GFP negative	72.8	6489
KO 2: experiment 3 sample 2	88.8	8878
GFP positive	26.9	2392
GFP negative	73.1	6486
KO 2: experiment 3 sample 3	89	8903
GFP positive	27.8	2472
GFP negative	72.2	6431
KO 6: experiment 1 sample 1	93	9296
GFP positive	26.7	2482
GFP negative	73.3	6814
KO 6: experiment 1 sample 2	92.2	9223
GFP positive	27.8	2562
GFP negative	72.2	6661
KO 6: experiment 1 sample 3	92	9203
GFP positive	27.6	2537
GFP negative	72.4	6666
KO 6: experiment 2 sample 1	91.7	9174
GFP positive	27.2	2495
GFP negative	72.8	6679
KO 6: experiment 2 sample 2	88.1	8810
GFP positive	35.8	3157
GFP negative	64.2	5653
KO 6: experiment 2 sample 3	87.6	8763
GFP positive	35.7	3127
GFP negative	64.3	5636
KO 6: experiment 3 sample 1	86.7	8674
GFP positive	36.3	3152
GFP negative	63.7	5522
KO 6: experiment 3 sample 2	87.1	8714
GFP positive	36.7	3196
GFP negative	63.3	5518
KO 6: experiment 3 sample 3	86.6	8663
GFP positive	36.4	3151
GFP negative	63.6	5512
KO 11: experiment 1 sample 1	75.9	7590
GFP positive	36.1	2743
GFP negative	63.9	4847
KO 11: experiment 1 sample 2	76.4	7637
GFP positive	33.5	2557
GFP negative	66.5	5080
KO 11: experiment 1 sample 3	76	7597
GFP positive	35.3	2680
GFP negative	64.7	4917
KO 11: experiment 2 sample 1	74.8	7475
GFP positive	37.3	2790
GFP negative	62.7	4685
KO 11: experiment 2 sample 2	74.7	7469
GFP positive	35.9	2684
GFP negative	64.1	4785
KO 11: experiment 2 sample 3	71.4	7137
GFP positive	29.5	2108
GFP negative	70.5	5029
KO 11: experiment 3 sample 1	72.9	7285
GFP positive	29.8	2170
GFP negative	70.2	5115
KO 11: experiment 3 sample 2	74.2	7424
GFP positive	28.2	2095
GFP negative	71.8	5329
KO 11: experiment 3 sample 3	73.5	7347
GFP positive	27	1981
GFP negative	73	5366
ctr: experiment 1 sample 1	91.8	9179
GFP positive	21.7	1993
GFP negative	78.3	7186
ctr: experiment 1 sample 2	91	9104
GFP positive	23.1	2106
GFP negative	76.9	6998
ctr: experiment 1 sample 3	90.5	9049
GFP positive	23.3	2106
GFP negative	76.7	6943
ctr: experiment 2 sample 1	91	9097
GFP positive	23.5	2142
GFP negative	76.5	6955
ctr: experiment 2 sample 2	92.3	9229
GFP positive	24.6	2267
GFP negative	75.4	6962
ctr: experiment 2 sample 3	90.5	9048
GFP positive	25.8	2338
GFP negative	74.2	6710
ctr: experiment 3 sample 1	91	9105
GFP positive	25.5	2326
GFP negative	74.5	6779
ctr: experiment 3 sample 2	91.8	9178
GFP positive	25.9	2377
GFP negative	74.1	6801
ctr: experiment 3 sample 3	90.7	9068
GFP positive	25.7	2335
GFP negative	74.3	6733

## Sheet: Fig. S1
Fig. S1C
	WT			RGDA/Q112D+Q4R			N74D
	ZCCHC3	Empty		ZCCHC3	Empty		ZCCHC3	Empty
luciferase activity	8.6	82.3		19.1	67.6		8.96	88.7
	8.2	85.5		17.2	65.2		8.65	86.6
	8.9	82.9		21.1	67.6		11.4	89.4
	8.3	76.9		17.4	73.2		8.28	89.1
percentage	10.5	100.5		25.8	101.7		9.5	99.3
	10.1	104.4		26.2	97.9		10.2	99
	10.9	101.2		27.6	97.3		10.8	100.8
	10.1	93.9		25.1	103.2		9.3	100.9
	p value by t-test	<0.0001		p value by t-test	<0.0001		p value by t-test	<0.0001
Fig. S1D
	TzmBL			C8166-CCR5			THP-1
	ZCCHC3	Empty		ZCCHC3	Empty		ZCCHC3	Empty
total flourescence	1642253	32265253		4.9	76.5		2	106
	1341253	31928587		3.6	73.8		1.1	93.6
	1413587	35111920		4.1	76.8		1.5	99.1
	1450920	34918587		3.6	77.8		1.3	101.4
	1463587	31181920		3.7	75.9		1.5	99.9
percentage	4.9643	97.5333		6.4	100.4		2	106
	4.05442	96.5156		4.8	96.9		1.1	93.6
	4.27308	106.138		5.4	100.8		1.5	99.1
	4.38593	105.554		4.7	102.2		1.3	101.4
	4.42422	94.2586		4.9	99.7		1.5	99.9
	p value by t-test	<0.0001		p value by t-test	<0.0001		p value by t-test	<0.0001
Fig. S1E
ZCCHC3 plasmid (ng/ml)
200	10.4	8.3	8.4	7.4
100	31.6	25.1	26.8	25.4
50	66.5	64.1	64	62.7
25	80.4	75.4	74.9	75.5
12.5	91.2	89.2	89.1	88.7
0	94	93.7	93.4	92.7
Fig. S1G
DsiRNA #1	DsiRNA #2	DsiRNA #3	Non-targeting
0.41	0.28	0.46	0.72
0.47	0.31	0.5	1.53
0.45	0.3	0.46	1
0.44	0.25	0.43	1.15
0.56	0.31	0.44	0.95
0.48	0.3	0.4	0.84
p value (DsiRNAs : Non-targerting)	(on way ANOVA)
<0.0001	<0.0001	<0.0001
Fig. S1H
DsiRNA #1	DsiRNA #2	DsiRNA #3	Non-targeting
163.4	121.6	124.6	104.3
165.7	123.3	121.7	96.1
162.6	131.6	121.4	95.5
154.9	122.4	122.6	102.7
141.3	119	119.3	98.5
157.3	104.7	120.3	102.8
p value (DsiRNAs : Non-targerting)	(on way ANOVA)
<0.0001	<0.0001	<0.0001
Fig. S1L
JRCSF							TF2625							TF2626
luciferase activity							luciferase activity							luciferase activity
Human	Equine	Bovine	Feline	Murine	Empty		Human	Equine	Bovine	Feline	Murine	Empty		Human	Equine	Bovine	Feline	Murine	Empty
4.2	5.2	8.2	7.4	9.9	104.1		7.7	10.2	8.4	8.2	8.9	104.2		13.2	66.9	33.7	30.9	50.8	89.4
2.9	3.2	5.4	4.2	4.9	98.4		8.9	11.1	6.2	8.2	10.9	111.8		12	48.8	24.1	25.7	37.3	100.2
3.7	3.4	5.1	4.2	6.3	102.8		11.6	12.9	4.5	8.4	9.8	83.6		11	49.9	25.4	25.1	44.4	107.8
3.5	3.5	5.4	6.5	6.2	102.5		12.6	9.8	8.2	7.6	13.9	95.9		13	51.8	26.1	25.4	43.7	100.4
3.3	3.5	4.3	4.1	5.6	102		6.8	6.8	3.2	7.4	7.1	94		10.1	47.4	21.8	20.5	33.3	105.8
2.9	3.5	4.5	3.7	5.8	90.1		3.8	9	5.8	7.3	6.4	110.5		13	52.1	26.3	21.8	37.8	96.3
(by one way ANOVA)
p value (sample : empty)
<0.0001	<0.0001	<0.0001	<0.0001	<0.0001			<0.0001	<0.0001	<0.0001	<0.0001	<0.0001			<0.0001	<0.0001	<0.0001	<0.0001	<0.0001

## Sheet: Fig. 2
Fig. 2A
p24 amount by Hibit assay
	ZCCHC3			Empty				p value by t-test (ZCCHC3 :empty)
TF2474	174.7	150.3	165.2	869.3	662.9	669.8		0.0116172
TF2625	120.7	98	97.3	277.4	224.9	243.9		0.00370259
TF2626	230.2	230	248.1	775.2	631.2	578.2		0.0213693
TF2627	333.5	315.6	231.3	862.2	742.8	695		0.00391177
TF2633	172.9	186.4	167.4	591.3	551.5	690.2		0.0111246
TF2635	64.9	66	75.7	477.1	511	531.1		0.000884022
TF2821	3.4	4.9	4.5	268.5	262.4	313.5		0.00333596
TF2864	11.5	11.8	27.3	95.1	120.9	132.9		0.00638066
TF2960	141.8	148.5	139.4	622.9	550.4	455.7		0.0138748
NL4-3	176	147.6	113.5	675.5	650.7	525.2		0.00399439
LAI	4.8	5.5	4.3	226.3	163.5	121.8		0.0317932
JRCSF	97.4	92	93.8	603.1	567.9	503		0.00376527
relative value
	ZCCHC3			Empty
TF2474	23.8	20.5	22.5	118.4	90.3	91.3		0.0115797
TF2625	48.5	39.4	39.1	111.5	90.4	98.1		0.00372131
TF2626	34.8	34.8	37.5	117.2	95.4	87.4		0.0214095
TF2627	43.5	41.2	30.2	112.5	96.9	90.7		0.00394429
TF2633	28.3	30.5	27.4	96.8	90.3	113		0.011109
TF2635	12.8	13	14.9	94.2	100.9	104.9		0.000895778
TF2821	1.2	1.7	1.6	95.4	93.2	111.4		0.00333606
TF2864	9.9	10.2	23.4	81.8	103.9	114.3		0.00635367
TF2960	26.1	27.4	25.7	114.7	101.4	83.9		0.013928
NL4-3	28.5	23.9	18.4	109.5	105.4	85.1		0.00400925
LAI	2.8	3.2	2.5	132.7	95.9	71.4		0.0317887
JRCSF	17.5	16.5	16.8	108.1	101.8	90.1		0.00377382
Fig. 2C
RLU			RLU relative			p24			RLU/ p24 (%)
ZCCHC3	Empty		ZCCHC3	Empty		ZCCHC3	Empty		ZCCHC3	Empty
2860000	63300000		4.5	100.6		171.5	828.3		23.7	108.8
3280000	66100000		5.2	105		174.6	906.8		26.7	103.8
3060000	55800000		4.9	88.6		261	842		16.7	94.3
3170000	61400000		5	97.5		284.4	915.8		15.9	95.4
2730000	68200000		4.3	108.3		192.3	993.3		20.2	97.7
									p value by t-test (ZCCHC3 :empty)	<0.0001

## Sheet: Fig. 2D
	Experiment #1
		Cp		fold amount to ctr+
ru5	minus	22.35
	ctr+	11.89		1
	ZCCHC3	13.92		0.244855
egfp	minus	27.6
	ctr+	16.57		1
	ZCCHC3	19.26		0.154963
	Experiment #2 and #3
		Cp
ru5	ctr+	11.87		1.01396
	ZCCHC3	14.59		0.153893
	ctr-	21.98
egfp	ctr+	16.43		1.10191
	ZCCHC3	18.3		0.301452
	ctr-	27.54
ru5	ctr+	13.62		0.301452
	ZCCHC3	24.2		0.000196934
egfp	ctr+	16.61		0.972655
	ZCCHC3	23.87		0.00634572
p value by t test (ZCCHC3 : ctr+)
ru5	0.021
egfp	0.0007

## Sheet: Fig. S2A
y axis (p24 amount)
sd curve 1 (ng/ml)	not related	OP3	OP4	OP5			sd curve
sd curve 2 (ng/ml)		OP4	OP5	OP6			0.003	0
sd curve 5 (ng/ml)		OP5	OP6				0.183	1
sd curve 10 (ng/ml)		OP6	WT cells				0.385	2
not related		WT cells	OP 1				0.485	5
	WT FL	OP 1	OP 2				0.728	10
	OP 1	OP 2	OP 3
	OP 2	OP 3	OP4
0.183	0.287	0.375	0.391	0.225
0.385	0.298	0.292	0.269	0.266
0.485	0.341	0.34	0.221
0.728	0.235	0.306	0.349
0.46	0.301	0.406	0.368
0.346	0.501	0.407	0.361
0.411	0.623	0.421	0.332
0.454	0.375	0.335	0.292
samples were 50X dilluted
	161.509	211.031	220.035	126.619
	167.7	164.323	151.38	149.691
	191.898	191.335	124.368
	132.246	172.202	196.4
	169.388	228.476	207.092
	281.938	229.039	203.153
	350.593	236.918	186.833
255.488	211.031	188.521	164.323
					ratio to WT FL
WT FL	281.938	228.476	196.4			1	1	1
OP 1	350.593	229.039	207.092			1.24351	1.00246	1.05444
OP 2	211.031	236.918	203.153			0.748503	1.03695	1.03438
OP 3	211.031	188.521	186.833			0.748503	0.825123	0.951289
OP4	164.323	220.035	164.323			0.582834	0.963054	0.836676
OP5	191.335	151.38	126.619			0.678643	0.662562	0.644699
OP6	172.202	124.368	149.691			0.610778	0.544335	0.762178
x axis (ZCCHC3 amount by WB)
		area	mean	min	max	intDen
experiment1	WT FL	0.038	96.445	70	119	3.704		1.044		1
	OP 1	0.038	123.531	70	147	4.744		2.084		1.99617
	OP 2	0.038	134.575	24	146	3.668		2.756		2.63985
	OP 3	0.038	121.456	31	154	4.364		3.186		3.05172
	OP4	0.038	105.117	0	140	4.537		4.537		4.34579
	OP5	0.038	98.784	0	146	4.993		4.993		4.78257
	OP6	0.038	117.591	0	160	4.816		4.816		4.61303
		area	mean	min	max	intDen
experiment2	WT FL	0.042	85.805	46	105	3.571		1.639		1
	OP 1	0.042	93.032	24	108	3.872		2.864		1.74741
	OP 2	0.042	91.557	10	105	3.811		3.391		2.06894
	OP 3	0.042	88.015	0	112	4.663		4.663		2.84503
	OP4	0.042	89.201	0	113	5.013		5.013		3.05857
	OP5	0.042	86.732	0	104	5.894		5.894		3.5961
	OP6	0.042	86.407	0	88	5.932		5.932		3.61928
		area	mean	min	max	intDen
experiment3	WT FL	0.03	102.004	67	124	3.098		1.088		1
	OP 1	0.03	100.561	32	117	3.054		2.094		1.92463
	OP 2	0.03	100.292	33	115	3.646		2.656		2.44118
	OP 3	0.03	89.5	14	112	3.518		3.098		2.84743
	OP4	0.03	97.424	34	119	4.859		3.839		3.52849
	OP5	0.03	88.635	1	121	4.992		4.962		4.56066
	OP6	0.03	84.303	1	131	5.061		5.031		4.62408

## Sheet: Fig. S2B
Experiment #1 and #2
OD value (ELISA						ng/ml			final sample concentration (ng/ml)
standard cureve 0 ng/ ul	0.118	KO11	0.272		standard curve	0	0.118			640
standard cureve 100 ng/ ul	0.554	ctr	0.153			100	0.554			437.647
standard cureve 200 ng/ ul	0.635	KO2	0.166			200	0.635			360
standard cureve 400 ng/ ul	1.32	KO6	0.196			400	1.32			395.294
ctr	0.204	KO11	0.234						480	390.588
KO2	0.259								828.235	461.176
KO6	0.19				samples were 1/8 dilluted				609.412	550.588
									447.059	548.235
Experiment #3
OD value (ELISA						ng/ml			final sample concentration (ng/ml)
ctr	0.082	standard cureve 50 ng/ ul	0.156		standard curve	50	0.149		375
2	0.095	standard cureve 100 ng/ ul	0.206			100	0.199		440
6	0.159	standard cureve 200 ng/ ul	0.235			200	0.228		760
11	0.186	standard cureve 500 ng/ ul	0.353			500	0.346		895
		standard cureve 0 ng/ ul	0.007
					samples were 1/4 dilluted
p value by t test (KO samples : ctr)
KO 2	KO 6	KO 11
0.381	0.2373	0.0575

## Sheet: Fig. 4B
OD value (ELISA)
20 ng/ml	0.675	MF	0.273	N	0.567
10 ng/ml	0.3	ctr	0.495	C	0.196		sd curve	ng/ml
5 ng/ml	0.215	FL	0.155	MF	0.368		0.675	20
0	0.046	N	0.506	negative ctr	0		0.3	12
ctr	0.418	C	0.192				0.215	5
FL	0.133	MF	0.236				0.046	2.5
N	0.494	ctr	0.625				0	0
C	0.225	FL	0.207
samples were 1/40 dilluted
concentration ng/ml
ctr	514.859	609.701	769.825
FL	163.819	190.917	254.966
N	608.47	623.25	698.385
C	277.137	236.49	241.417
MF	336.26	290.686	453.273
p value by t-test
to ctr	FL	N	C	MF
	0.0057	0.8881	0.0073	0.0378
to FL		N	C	MF
		0.0003	0.1805	0.0474

## Sheet: Fig .4C, Fig. S3C
Name	number of cells				percentage of the cell number (expressing cells)
C: experiment 1 sample 1	6308				empty	FL	N	C	MF			empty	FL	N	C	MF
GFP positive	2030			experment 1	59.3	21.8	57.4	32.2	34.1		experiment 1	59.9333	23.4667	57.3667	33.2667	34.3
GFP negative	4278				61	22.3	56.9	31	34.6		experiment 2	59.9333	25.0333	58.3333	32.5667	36.3
C: experiment 1 sample 2	6239				59.5	26.3	57.8	36.6	34.2		experiment 3	59.5667	23.2	59.3	26.3667	35.5333
GFP positive	1936			experment 2	60.5	26.4	57	37.3	34.2		relative to empty	empty	FL	N	C	MF
GFP negative	4303				60.3	25.7	57.3	37.1	37.6		experiment 1	1	0.391546	0.957175	0.555061	0.572303
C: experiment 1 sample 3	6161				59	23	60.7	23.3	37.1		experiment 2	1	0.417686	0.973304	0.543382	0.605673
GFP positive	2252			experment 3	58.6	24.2	60.1	23.8	37.3		experiment 3	0.993882	0.387097	0.989433	0.439933	0.592881
GFP negative	3909				59.2	24.2	60.3	23	36.1
C: experiment 2 sample 1	6334				60.9	21.2	57.5	32.3	33.2		P value by t-test (samples : empty)		<0.0001	0.0609	0.0002	<0.0001
GFP positive	2365
GFP negative	3969										P value by t test, C to MF	0.191642
C: experiment 2 sample 2	6302
GFP positive	2336
GFP negative	3966
C: experiment 2 sample 3	6598
GFP positive	1537
GFP negative	5061
C: experiment 3 sample 1	6727
GFP positive	1602
GFP negative	5125
C: experiment 3 sample 2	6746
GFP positive	1551
GFP negative	5195
C: experiment 3 sample 3	6217
GFP positive	2009
GFP negative	4208
FL: experiment 1 sample 1	6159
GFP positive	1343
GFP negative	4816
FL: experiment 1 sample 2	6053
GFP positive	1352
GFP negative	4701
FL: experiment 1 sample 3	6408
GFP positive	1686
GFP negative	4722
FL: experiment 2 sample 1	6536
GFP positive	1724
GFP negative	4812
FL: experiment 2 sample 2	6635
GFP positive	1705
GFP negative	4930
FL: experiment 2 sample 3	6532
GFP positive	1503
GFP negative	5029
FL: experiment 3 sample 1	6706
GFP positive	1626
GFP negative	5080
FL: experiment 3 sample 2	6692
GFP positive	1622
GFP negative	5070
FL: experiment 3 sample 3	6030
GFP positive	1281
GFP negative	4749
MF: experiment 1 sample 1	6416
GFP positive	2190
GFP negative	4226
MF: experiment 1 sample 2	6457
GFP positive	2234
GFP negative	4223
MF: experiment 1 sample 3	6385
GFP positive	2185
GFP negative	4200
MF: experiment 2 sample 1	6436
GFP positive	2202
GFP negative	4234
MF: experiment 2 sample 2	6216
GFP positive	2338
GFP negative	3878
MF: experiment 2 sample 3	6382
GFP positive	2368
GFP negative	4014
MF: experiment 3 sample 1	6319
GFP positive	2358
GFP negative	3961
MF: experiment 3 sample 2	6372
GFP positive	2303
GFP negative	4069
MF: experiment 3 sample 3	6228
GFP positive	2067
GFP negative	4161
N: experiment 1 sample 1	5474
GFP positive	3143
GFP negative	2331
N: experiment 1 sample 2	5593
GFP positive	3180
GFP negative	2413
N: experiment 1 sample 3	5752
GFP positive	3326
GFP negative	2426
N: experiment 2 sample 1	5924
GFP positive	3378
GFP negative	2546
N: experiment 2 sample 2	6039
GFP positive	3458
GFP negative	2581
N: experiment 2 sample 3	5807
GFP positive	3525
GFP negative	2282
N: experiment 3 sample 1	5907
GFP positive	3553
GFP negative	2354
N: experiment 3 sample 2	5930
GFP positive	3577
GFP negative	2353
N: experiment 3 sample 3	5472
GFP positive	3148
GFP negative	2324
empty: experiment 1 sample 1	6052
GFP positive	3589
GFP negative	2463
empty: experiment 1 sample 2	6097
GFP positive	3718
GFP negative	2379
empty: experiment 1 sample 3	6289
GFP positive	3742
GFP negative	2547
empty: experiment 2 sample 1	6340
GFP positive	3836
GFP negative	2504
empty: experiment 2 sample 2	6447
GFP positive	3889
GFP negative	2558
empty: experiment 2 sample 3	5986
GFP positive	3531
GFP negative	2455
empty: experiment 3 sample 1	6010
GFP positive	3520
GFP negative	2490
empty: experiment 3 sample 2	6098
GFP positive	3610
GFP negative	2488
empty: experiment 3 sample 3	6022
GFP positive	3667
GFP negative

[truncated: 17 more sheets: Fig.4D, Fig. 4G, Fig. 4I, Fig. S3, Fig. S4D, Fig. 5B, Fig.5D, Fig. 5F, Fig. 5G, Fig. S4B, Figure S4E, Fig. S4F, Fig. 6B, Fig. 6C, Fig. 6E, reviewer 2-Q10-1, reviewer 2-Q10-2]
